# Supplementary material for: The Development, Deployment, and Evaluation of the CLEFT-Q Computerized Adaptive Test: A Multimethods Approach Contributing to Personalized, Person-Centered Health Assessments in Plastic Surgery
Source: J Med Internet Res. 2023 Apr 27;25:e41870. doi: 10.2196/41870 (PMC10185334; doi:10.2196/41870)
Supplement: Multimedia Appendix 2 [file jmir_v25i1e41870_app2.xlsx]

## Sheet: Missing calibration data
	Sheet 1: Missing item responses for each scale in the calibration dataset
	Face scale			Jaw scale			Teeth scale			School scale
	Missing responses	445		Missing responses	6749		Missing responses	1118		Missing responses	7879
	Complete responses	21461		Complete responses	10289		Complete responses	18354		Complete responses	16461
	Number of missing items	Number of respondents		Number of missing items	Number of respondents		Number of missing items	Number of respondents		Number of missing items	Number of respondents
	0	2301		0	1443		0	2227		0	1527
	1	78		1	29		1	67		1	124
	2	12		2	1		2	7		2	6
	3	3		3	2		3	2		3	2
	4	2		4	0		4	1		4	1
	5	2		5	0		5	1		5	1
	6	2		6	1		6	3		6	0
	7	0		7	958		7	4		7	0
	8	2					8	122		8	0
	9	32								9	2
										10	771
	Missing item	Number of missing responses		Missing item	Number of missing responses		Missing item	Number of missing responses		Missing item	Number of missing responses
	1	43		1	964		1	133		1	862
	2	43		2	969		2	142		2	775
	3	59		3	959		3	137		3	778
	4	46		4	967		4	149		4	782
	5	53		5	963		5	140		5	779
	6	45		6	960		6	137		6	780
	7	48		7	967		7	139		7	776
	8	59					8	141		8	780
	9	49								9	787
										10	780
	Psychological function scale			Speech Distress scale			Speech Function scale			Social Function scale
	Missing responses	1912		Missing responses	5553		Missing responses	6969		Missing responses	2013
	Complete responses	22428		Complete responses	18787		Complete responses	22239		Complete responses	22327
	Number of missing items	Number of respondents		Number of missing items	Number of respondents		Number of missing items	Number of respondents		Number of missing items	Number of respondents
	0	2187		0	1819		0	1764		0	2154
	1	52		1	56		1	77		1	62
	2	5		2	7		2	16		2	17
	3	3		3	4		3	3		3	6
	4	3		4	0		4	1		4	0
	5	1		5	0		5	0		5	1
	6	0		6	1		6	1		6	1
	7	0		7	1		7	2		7	0
	8	2		8	0		8	1		8	20
	9	2		9	2		9	2		9	2
	10	179		10	544		10	1		10	171
							11	1
							12	565
	Missing item	Number of missing responses		Missing item	Number of missing responses		Missing item	Number of missing responses		Missing item	Number of missing responses
	1	182		1	554		1	579		1	201
	2	191		2	555		2	580		2	200
	3	188		3	556		3	576		3	206
	4	191		4	554		4	582		4	203
	5	193		5	554		5	579		5	200
	6	188		6	555		6	589		6	208
	7	196		7	554		7	584		7	198
	8	197		8	554		8	581		8	205
	9	192		9	559		9	583		9	193
	10	194		10	558		10	581		10	199
							11	580
							12	575

## Sheet: Rasch model parameters and fit
	Sheet 2: Rasch model fit statistics and item parameters
	Fit statistics
	Scale	X2 p value	RMSEA	SRMSR	TLI	CFI
	Face	< 0.001	0.0669326	0.0619617	0.944553	0.947634
	Jaw	< 0.001	0.095338	0.113802	0.879245	0.896496
	Teeth	< 0.001	0.104931	0.0536447	0.866664	0.877775
	School	< 0.001	0.0691816	0.0892795	0.923048	0.926126
	Psychological Function	< 0.001	0.0801847	0.0506472	0.910883	0.914448
	Speech Distress	< 0.001	0.110186	0.0720034	0.930101	0.932098
	Speech Function	< 0.001	0.082985	0.0752737	0.969518	0.970082
	Social Function	< 0.001	0.0803224	0.0793418	0.908794	0.912442
	X2: Chi squared; RMSEA: root mean squared error; SRMSR: standardized root mean squared residual; TLI: Tucker-Lewis Index; CFI: comparative fit index
	Model parameters
	Face
		a	b1	b2	b3
	Item 1	1	-4.89	-2.197	0.073
	Item 2	1	-4.444	-2.205	0.082
	Item 3	1	-3.843	-1.721	0.478
	Item 4	1	-3.164	-1.044	0.916
	Item 5	1	-3.008	-1.013	0.707
	Item 6	1	-2.941	-1.043	0.726
	Item 7	1	-2.797	-0.978	0.763
	Item 8	1	-2.35	-0.792	0.965
	Item 9	1	-2.69	-0.735	1.384
	Face scale item parameters
	Jaw
	Item 1	1	-4.831	-2.85	1.007
	Item 2	1	-4.659	-2.741	0.898
	Item 3	1	-4.614	-2.771	0.986
	Item 4	1	-4.599	-2.678	0.832
	Item 5	1	-4.502	-2.621	0.773
	Item 6	1	-4.439	-2.591	0.965
	Item 7	1	-3.9	-2.232	1.119
	Jaw scale item parameters
	Teeth
		a	b1	b2	b3
	Item 1	1	-3.463	-1.462	0.787
	Item 2	1	-2.572	-0.944	1.076
	Item 3	1	-2.056	-0.633	0.963
	Item 4	1	-2.109	-0.553	1.266
	Item 5	1	-1.864	-0.302	1.254
	Item 6	1	-1.343	-0.288	1.131
	Item 7	1	-1.871	-0.08	1.663
	Item 8	1	-1.461	-0.159	1.498
	Teeth scale item parameters
	School
		a	b1	b2	b3
	Item 1	1	-4.908	-3.361	-2.216
	Item 2	1	-4.718	-3.441	-1.775
	Item 3	1	-4.172	-2.539	-1.241
	Item 4	1	-5.041	-2.542	-0.502
	Item 5	1	-4.487	-2.335	-0.922
	Item 6	1	-4.552	-2.362	-0.606
	Item 7	1	-4.652	-2.177	-0.259
	Item 8	1	-3.786	-2.129	-1.241
	Item 9	1	-3.561	-1.307	-0.35
	Item 10	1	-3.193	-1.653	-0.414
	School scale item parameters
	Psychological function
		a	b1	b2	b3
	Item 1	1	-6.154	-3.053	-0.402
	Item 2	1	-5.759	-3.184	-0.684
	Item 3	1	-5.921	-2.882	0.081
	Item 4	1	-5.853	-2.37	-0.181
	Item 5	1	-5.408	-2.511	-0.528
	Item 6	1	-5.472	-2.432	-0.293
	Item 7	1	-4.749	-2.413	-0.383
	Item 8	1	-5.277	-1.948	0.052
	Item 9	1	-5.303	-2.12	0.442
	Item 10	1	-4.241	-1.498	0.399
	Psychological function scale item parameters
	Speech distress
		a	b1	b2
	Item 1	1	-4.292	-2.335
	Item 2	1	-4.402	-1.65
	Item 3	1	-3.983	-1.617
	Item 4	1	-3.877	-0.751
	Item 5	1	-3.766	-0.77
	Item 6	1	-3.224	0.079
	Item 7	1	-3.213	0.271
	Item 8	1	-3.089	0.256
	Item 9	1	-2.56	0.876
	Item 10	1	-2.585	1.13
	Speech distress scale item parameters
	Speech function
		a	b1	b2
	Item 1	1	-5.516	-1.572
	Item 2	1	-5.535	-0.993
	Item 3	1	-3.87	-0.627
	Item 4	1	-4.526	0.132
	Item 5	1	-3.94	-0.397
	Item 6	1	-4.22	-0.314
	Item 7	1	-4.309	-0.135
	Item 8	1	-3.448	-0.189
	Item 9	1	-4.324	0.77
	Item 10	1	-3.659	0.098
	Item 11	1	-3.166	0.078
	Item 12	1	-3.987	1.089
	Speech function scale item parameters
	Social function
		a	b1	b2	b3
	Item 1	1	-5.665	-2.863	-1.852
	Item 2	1	-5.062	-2.936	-1.516
	Item 3	1	-5.007	-2.209	-0.314
	Item 4	1	-4.371	-2.008	-0.76
	Item 5	1	-4.331	-1.855	-0.777
	Item 6	1	-3.878	-1.488	-0.116
	Item 7	1	-3.518	-1.512	-0.074
	Item 8	1	-3.439	-1.232	-0.162
	Item 9	1	-2.868	-1.375	-0.045
	Item 10	1	-3.024	-1.119	-0.14
	Social function scale item parameters

## Sheet: Outliers in validation dataset
	Sheet 3: Outliers in validation dataset
	Scale	Sample size	Outliers	X2	DF
	Face	551	22	27.88	9
	Jaw	317	15	24.32	7
	Teeth	551	13	26.12	8
	School	254	8	29.59	10
	Psychological Function	255	9	29.59	10
	Speech Distress	261	10	29.59	10
	Speech Function	278	1	32.91	12
	Social Function	219	6	29.59	10
	Number of outliers per scale, by Mahalanobis distance. X2: Chi squared value; DF: degrees of freedom

## Sheet: CAT simulation results (logits)
	Sheet 4: CAT simulation results (logits)
	In this sheet, root mean squared error and limits of agreement are presented as person-location logits.
	The set of tables in columns B to I show results for the simulations conducted with outliers. The set of tables in columns K to R show results for the simulations conducted without outliers.
	Simulations results for the social function scale are presented following either listwise exclusion (rows 84 to 93) or imputation (rows 95 to 104).
			Outliers included									Outliers excluded
	Scale	Items	Median SEM	SEM IQR	Correlation	RMSE	Lower LoA	Upper LoA		Scale	Items	Median SEM	SEM IQR	Correlation	RMSE	Lower LoA	Upper LoA
	Face (9 items total)	9	0.500809	0.147943	1	0	0	0		Face (9 items total)	9	0.500809	0.143473	1	0	0	0
		8	0.515909	0.132641	0.997286	0.134833	-0.282977	0.238949			8	0.524949	0.132641	0.997341	0.133756	-0.280668	0.237167
		7	0.546302	0.175908	0.989175	0.268244	-0.570512	0.458953			7	0.546302	0.186458	0.989478	0.267306	-0.571569	0.449607
		6	0.586343	0.169533	0.982807	0.335164	-0.700586	0.599374			6	0.586343	0.167447	0.984117	0.325662	-0.683669	0.576824
		5	0.634293	0.140815	0.972151	0.421559	-0.868737	0.775031			5	0.640747	0.139133	0.974195	0.4074	-0.834356	0.756929
		4	0.695044	0.114311	0.962836	0.484309	-0.981865	0.913632			4	0.695497	0.222533	0.965386	0.470322	-0.949623	0.892362
		3	0.77827	0.178376	0.949735	0.564527	-1.13093	1.08194			3	0.77827	0.175163	0.953561	0.550708	-1.10538	1.05299
		2	0.921652	0.0875496	0.912227	0.736336	-1.45686	1.43178			2	0.921652	0.255943	0.918957	0.718673	-1.42468	1.39456
		1	1.1636	0.16075	0.81179	1.05753	-1.99477	2.14416			1	1.1636	0.16075	0.82802	1.03347	-1.92179	2.11542
	Jaw (7 items total)	7	0.697265	0.430422	1	0	0	0		Jaw (7 items total)	7	0.697265	0.430422	1	0	0	0
		6	0.742697	0.419664	0.997014	0.211576	-0.397984	0.430282			6	0.742697	0.419664	0.997517	0.19479	-0.376404	0.388096
		5	0.801467	0.404353	0.992053	0.347272	-0.65218	0.707022			5	0.801467	0.404353	0.994799	0.291169	-0.542516	0.59594
		4	0.881062	0.382037	0.984946	0.485719	-0.900082	0.99736			4	0.881062	0.382037	0.98866	0.439193	-0.814426	0.901563
		3	0.997581	0.347066	0.979877	0.593106	-1.12609	1.19825			3	0.997581	0.347066	0.982807	0.570721	-1.06416	1.16757
		2	1.18035	0.290124	0.966259	0.785765	-1.44112	1.62317			2	1.18035	0.290124	0.971493	0.760886	-1.37393	1.58485
		1	1.55484	0.15594	0.914798	1.21417	-2.21037	2.51823			1	1.55484	0.15594	0.930429	1.16901	-2.09871	2.44174
	Teeth (8 items total)	8	0.482949	0.10415	1	0	0	0		Teeth (8 items total)	8	0.494838	0.10415	1	0	0	0
		7	0.512324	0.092739	0.995461	0.168054	-0.313902	0.342996			7	0.512324	0.0926745	0.99567	0.165202	-0.311149	0.335308
		6	0.553557	0.119336	0.989546	0.254099	-0.513675	0.481268			6	0.553557	0.119336	0.990158	0.248546	-0.503105	0.469926
		5	0.590733	0.0996795	0.981964	0.333403	-0.668033	0.638842			5	0.596208	0.0996795	0.982611	0.329939	-0.661523	0.631719
		4	0.654881	0.133393	0.968106	0.441706	-0.874924	0.85781			4	0.654881	0.133393	0.970674	0.428479	-0.850657	0.830057
		3	0.746741	0.104749	0.9423	0.591457	-1.20725	1.10461			3	0.746741	0.104749	0.949606	0.561708	-1.15244	1.04055
		2	0.879288	0.134472	0.894404	0.800894	-1.69381	1.39243			2	0.879288	0.134472	0.907978	0.756746	-1.60466	1.30626
		1	1.14876	0.157583	0.821035	1.01874	-2.14495	1.79156			1	1.14876	0.157583	0.829342	1.00505	-2.11906	1.76149
	School (10 items total)	10	0.495347	0.415875	1	0	0	0		School (10 items total)	10	0.524291	0.415875	1	0	0	0
		9	0.517821	0.399679	0.996221	0.150499	-0.310183	0.277429			9	0.529819	0.399181	0.99628	0.148138	-0.304248	0.274744
		8	0.537452	0.389631	0.99162	0.22601	-0.476497	0.397576			8	0.537452	0.385295	0.991608	0.223993	-0.469766	0.399043
		7	0.551785	0.368368	0.987575	0.272794	-0.561793	0.503548			7	0.551785	0.367578	0.988495	0.25973	-0.528199	0.489129
		6	0.604906	0.350511	0.974906	0.385783	-0.795167	0.711058			6	0.604906	0.347355	0.977517	0.361985	-0.738568	0.678385
		5	0.633152	0.321487	0.959272	0.489724	-1.01096	0.900205			5	0.633152	0.320869	0.96363	0.458839	-0.937604	0.857902
		4	0.705041	0.458789	0.937544	0.608079	-1.28021	1.07336			4	0.705041	0.516472	0.944816	0.565815	-1.17849	1.02292
		3	0.815716	0.460986	0.910568	0.717876	-1.4892	1.30785			3	0.815716	0.460619	0.918756	0.679595	-1.39695	1.25864
		2	0.999238	0.37094	0.857881	0.904372	-1.90797	1.58823			2	0.999238	0.368157	0.863875	0.875575	-1.83691	1.55865
		1	1.14719	0.207035	0.767775	1.13034	-2.41152	1.92345			1	1.14719	0.207035	0.780135	1.0882	-2.29892	1.90486
	Psychological function (10 items total)	10	0.541049	0.40836	1	0	0	0		Psychological function (10 items total)	10	0.559323	0.40836	1	0	0	0
		9	0.563675	0.393266	0.997035	0.171858	-0.329374	0.344941			9	0.571564	0.393266	0.997055	0.169579	-0.327364	0.338388
		8	0.586887	0.376897	0.994315	0.239498	-0.46465	0.475776			8	0.586887	0.376897	0.994372	0.235459	-0.451056	0.472837
		7	0.635271	0.361824	0.988871	0.333285	-0.645861	0.662764			7	0.6395	0.545269	0.98932	0.323198	-0.621432	0.647087
		6	0.666982	0.460048	0.984852	0.392716	-0.74574	0.793838			6	0.707465	0.583733	0.985689	0.378279	-0.71323	0.768656
		5	0.736693	0.557837	0.977395	0.48022	-0.896511	0.982142			5	0.736776	0.557837	0.978862	0.460679	-0.853999	0.946417
		4	0.781536	0.515717	0.969291	0.566094	-1.04879	1.16327			4	0.821198	0.515717	0.972521	0.536897	-0.975288	1.11557
		3	0.900883	0.460987	0.948196	0.725952	-1.39916	1.45039			3	0.907026	0.460987	0.952343	0.694319	-1.30415	1.41451
		2	1.12078	0.381762	0.908732	0.947882	-1.89777	1.82229			2	1.12078	0.377784	0.913146	0.920153	-1.82508	1.78856
		1	1.31087	0.216879	0.807101	1.33435	-2.63385	2.60682			1	1.31087	0.216879	0.810625	1.31586	-2.57394	2.59461
	Speech distress (10 items total)	10	0.709582	0.316062	1	0	0	0		Speech distress (10 items total)	10	0.570719	0.063289	1	0	0	0
		9	0.715723	0.304529	0.995423	0.179238	-0.371931	0.326308			9	0.60217	0.0819768	0.990762	0.201641	-0.411198	0.378153
		8	0.727334	0.476514	0.973073	0.45193	-0.980007	0.719849			8	0.624551	0.0809307	0.978896	0.324843	-0.595584	0.671584
		7	0.809384	0.448467	0.947218	0.643105	-1.40655	0.967664			7	0.667957	0.0830309	0.960237	0.475583	-0.778083	1.02558
		6	0.830302	0.413552	0.90356	0.875682	-1.9166	1.30923			6	0.700877	0.095865	0.942728	0.626033	-0.881173	1.37687
		5	0.858111	0.361627	0.883089	0.956945	-2.09153	1.44821			5	0.752552	0.104577	0.921795	0.821096	-0.926348	1.80201
		4	0.914281	0.324894	0.863688	0.993732	-2.14237	1.6271			4	0.818353	0.117137	0.886845	1.10943	-0.9752	2.38684
		3	1.07832	0.26206	0.810719	1.14596	-2.4423	1.95602			3	0.92018	0.110684	0.818024	1.52553	-1.06554	3.20549
		2	1.19482	0.189908	0.747183	1.29406	-2.71961	2.29352			2	1.10684	0.0744122	0.720699	2.19261	-0.845175	4.34471
		1	1.53107	0.0947853	0.621647	1.49939	-2.81777	3.05299			1	1.42471	0.0115704	0.609644	2.8714	0.0705642	5.07575
	Speech function (12 items total)	12	0.582019	0.19361	1	0	0	0		Speech function (12 items total)	12	0.570764	0.0807736	1	0	0	0
		11	0.607343	0.180582	0.997608	0.155299	-0.326135	0.275609			11	0.586358	0.0797373	0.996755	0.152414	-0.25466	0.326856
		10	0.624495	0.287401	0.992338	0.279875	-0.594512	0.482239			10	0.611158	0.148364	0.990643	0.271747	-0.46707	0.577745
		9	0.668802	0.313982	0.986679	0.373741	-0.803809	0.617656			9	0.635635	0.109621	0.986152	0.344164	-0.526537	0.751086
		8	0.697008	0.298112	0.980742	0.448565	-0.962323	0.748415			8	0.665791	0.11655	0.978163	0.457851	-0.620216	1.00832
		7	0.759694	0.277473	0.974054	0.525266	-1.13698	0.843831			7	0.70092	0.103131	0.966502	0.599039	-0.67041	1.31392
		6	0.800469	0.251596	0.96331	0.620466	-1.34236	0.999285			6	0.745736	0.0546794	0.952521	0.750705	-0.683748	1.62037
		5	0.90048	0.223235	0.950953	0.72201	-1.57225	1.12137			5	0.802965	0.148075	0.941224	0.882296	-0.69792	1.87805
		4	0.969323	0.392852	0.932446	0.844666	-1.84022	1.30777			4	0.878532	0.121161	0.921648	1.01904	-0.738962	2.14955
		3	1.13977	0.340052	0.909813	0.9648	-2.09113	1.53971			3	0.985801	0.100774	0.897747	1.24422	-0.733104	2.56783
		2	1.29118	0.291101	0.834728	1.27779	-2.77018	2.03656			2	1.15883	0.089286	0.841635	1.6508	-0.728728	3.31096
		1	1.68853	0.187881	0.745817	1.48688	-3.07335	2.72568			1	1.41106	0.0895872	0.769985	2.21704	-0.396307	4.17122
	Social function (10 items total)	10	0.482033	0.247147	1	0	0	0		Social function (10 items total)	10	0.486097	0.247147	1	0	0	0
		9	0.49978	0.23225	0.998121	0.105179	-0.212932	0.199436			9	0.514	0.23225	0.998166	0.103956	-0.209374	0.198508
		8	0.520721	0.217779	0.995338	0.165477	-0.324498	0.325616			8	0.520721	0.215805	0.99546	0.16338	-0.317606	0.32418
		7	0.534022	0.19857	0.987783	0.27027	-0.565769	0.483758			7	0.537171	0.318506	0.988096	0.266353	-0.554797	0.481836
		6	0.579577	0.293645	0.983866	0.31696	-0.66976	0.554872			6	0.579577	0.293645	0.984478	0.310365	-0.653146	0.548981
		5	0.600747	0.457988	0.961417	0.485816	-1.04473	0.804822			5	0.600747	0.454857	0.961342	0.486692	-1.04595	0.80846
		4	0.671988	0.425006	0.952277	0.530392	-1.1193	0.931591			4	0.671988	0.422735	0.951764	0.532849	-1.12098	0.943264
		3	0.755822	0.385104	0.935363	0.610114	-1.23594	1.15587			3	0.759744	0.38831	0.936293	0.606649	-1.22532	1.15408
		2	0.86573	0.300018	0.887122	0.795473	-1.6293	1.48259			2	0.86573	0.300018	0.8915	0.782232	-1.59709	1.46537
		1	1.10043	0.208969	0.772201	1.08768	-2.11485	2.15755			1	1.10043	0.208969	0.794714	1.04485	-1.99928	2.10105
	Social function with imputed data (10 items total)	10	0.508935	0.245755	1	0	0	0		Social function with imputed data (10 items total)	10	0.508935	0.241579	1	0	0	0
		9	0.514	0.23225	0.998092	0.103188	-0.209855	0.193997			9	0.514	0.229285	0.998117	0.102736	-0.208361	0.193934
		8	0.520721	0.215805	0.994238	0.180774	-0.377357	0.324675			8	0.546816	0.33584	0.99419	0.181924	-0.379675	0.326923
		7	0.567181	0.318506	0.988041	0.263213	-0.560159	0.450299			7	0.567181	0.318506	0.988247	0.26034	-0.551515	0.451369
		6	0.581331	0.293645	0.98296	0.316097	-0.669705	0.547808			6	0.583086	0.293645	0.983646	0.307581	-0.646157	0.544726
		5	0.644863	0.262201	0.962098	0.46801	-1.00691	0.770779			5	0.644863	0.454345	0.960909	0.475632	-1.02045	0.792001
		4	0.68578	0.422331	0.952168	0.519824	-1.10781	0.885495			4	0.740824	0.422331	0.947503	0.543519	-1.15383	0.936804
		3	0.776404	0.379298	0.936257	0.58894	-1.18556	1.12298			3	0.776404	0.376427	0.930095	0.61512	-1.24612	1.16301
		2	0.931661	0.300018	0.886554	0.776887	-1.58871	1.44839			2	0.953038	0.300018	0.880824	0.79366	-1.62623	1.47513
		1	1.10043	0.167921	0.766078	1.06907	-2.06401	2.13045			1	1.10043	0.167921	0.788858	1.03132	-1.94542	2.09269
	SEM: Standard error of measurement; RMSE: root mean squared error; LoA: 95% limit of agreement									SEM: Standard error of measurement; RMSE: root mean squared error; LoA: 95% limit of agreement

## Sheet: CAT simulation results (0-100)
	Sheet 5: CAT simulation results (transformed)
	In this sheet, root mean squared error and limits of agreement are presented as transformed (0-100) CLEFT-Q scores.
	The set of tables in columns B to G show results for the simulations conducted with outliers. The set of tables in columns I to N show results for the simulations conducted without outliers.
	Simulations results for the social function scale are presented following either listwise exclusion (rows 84 to 93) or imputation (rows 95 to 104).
	Outliers included							Outliers excluded
	Scale	Items	Correlation	RMSE	Lower LoA	Upper LoA		Scale	Items	Correlation	RMSE	Lower LoA	Upper LoA
	Face (9 items total)	9	1	0	0	0		Face (9 items total)	9	1	0	0	0
		8	0.997135	1.66745	-3.51628	2.921			8	0.997173	1.66016	-3.49765	2.91542
		7	0.98917	3.19454	-6.79742	5.45804			7	0.989486	3.17957	-6.80307	5.33615
		6	0.982813	4.01472	-8.4825	6.99792			6	0.984114	3.90313	-8.28107	6.7272
		5	0.971782	5.06527	-10.4109	9.35466			5	0.973964	4.88952	-9.98462	9.1264
		4	0.963664	5.70875	-11.557	10.7912			4	0.966191	5.53951	-11.1657	10.5344
		3	0.949474	6.76451	-13.4865	13.04			3	0.953542	6.59395	-13.1679	12.6877
		2	0.91209	8.79521	-17.4164	17.0861			2	0.918924	8.58473	-17.0342	16.641
		1	0.811859	12.642	-23.7021	25.7384			1	0.828323	12.3632	-22.8447	25.4043
	Jaw (7 items total)	7	1	0	0	0		Jaw (7 items total)	7	1	0	0	0
		6	0.996997	2.2417	-4.09313	4.64203			6	0.997511	2.05633	-3.85458	4.19233
		5	0.991871	3.68474	-6.81668	7.57378			5	0.994645	3.08167	-5.63527	6.37699
		4	0.984609	5.22793	-9.70275	10.7248			4	0.988414	4.76153	-8.84405	9.76458
		3	0.979938	6.27724	-11.6784	12.8582			3	0.982856	6.05165	-11.0249	12.5481
		2	0.966591	8.24124	-15.0392	17.0708			2	0.971799	7.97845	-14.3216	16.6659
		1	0.915499	12.7303	-23.2013	26.3874			1	0.930825	12.2612	-22.035	25.5979
	Teeth (8 items total)	8	1	0	0	0		Teeth (8 items total)	8	1	0	0	0
		7	0.995255	2.14239	-3.87143	4.45582			7	0.995483	2.10284	-3.83115	4.35532
		6	0.989364	3.17374	-6.32801	6.11748			6	0.990013	3.10025	-6.19145	5.96469
		5	0.982005	4.12597	-8.20031	7.98253			5	0.982699	4.07755	-8.11323	7.87903
		4	0.968068	5.47491	-10.7442	10.7369			4	0.970637	5.30799	-10.4392	10.3872
		3	0.941809	7.36672	-14.9785	13.8387			3	0.949212	6.99947	-14.3046	13.048
		2	0.893588	9.94477	-20.9226	17.5216			2	0.907278	9.384	-19.7949	16.4269
		1	0.822945	12.5697	-26.4591	22.1179			1	0.831321	12.3972	-26.1319	21.7416
	School (10 items total)	10	1	0	0	0		School (10 items total)	10	1	0	0	0
		9	0.996026	1.99803	-4.20046	3.53904			9	0.996092	1.96514	-4.12048	3.5026
		8	0.991426	2.91683	-6.07243	5.27715			8	0.991445	2.88534	-5.96844	5.28552
		7	0.987307	3.53498	-7.28039	6.52449			7	0.988345	3.35198	-6.81667	6.31261
		6	0.974765	4.9688	-10.2643	9.12259			6	0.977329	4.66826	-9.5502	8.7128
		5	0.958856	6.32175	-13.0909	11.5555			5	0.963262	5.92123	-12.1412	11.0112
		4	0.93716	7.83767	-16.5329	13.7691			4	0.944424	7.29712	-15.2344	13.1287
		3	0.909942	9.22979	-19.044	16.9811			3	0.91818	8.74294	-17.8561	16.3602
		2	0.857318	11.5933	-24.3716	20.537			2	0.86327	11.2291	-23.462	20.1693
		1	0.766433	14.5203	-30.9259	24.8393			1	0.778616	13.9919	-29.4983	24.6202
	Psychological function (10 items total)	10	1	0	0	0		Psychological function (10 items total)	10	1	0	0	0
		9	0.996936	1.97633	-3.70302	4.03243			9	0.996979	1.9433	-3.67339	3.94168
		8	0.994138	2.71813	-5.26562	5.4068			8	0.994194	2.6763	-5.11996	5.38012
		7	0.988832	3.75421	-7.20092	7.53034			7	0.989286	3.64089	-6.92272	7.35361
		6	0.98471	4.4506	-8.23494	9.15258			6	0.985593	4.28601	-7.86024	8.86024
		5	0.977166	5.43374	-9.9189	11.2601			5	0.978672	5.21333	-9.43698	10.8516
		4	0.969495	6.32176	-11.6363	13.0402			4	0.972681	5.99729	-10.8155	12.5065
		3	0.947708	8.18152	-15.7963	16.3218			3	0.95185	7.82715	-14.7301	15.9252
		2	0.908828	10.651	-21.2364	20.5775			2	0.913187	10.3451	-20.4183	20.2151
		1	0.809051	14.891	-29.5359	28.9398			1	0.812483	14.6814	-28.8667	28.8017
	Speech distress (10 items total)	10	1	0	0	0		Speech distress (10 items total)	10	1	0	0	0
		9	0.995483	2.14512	-4.48397	3.84796			9	0.990164	2.56625	-5.4171	4.50077
		8	0.973356	5.43967	-11.8178	8.57642			8	0.978332	3.92814	-7.25234	8.08899
		7	0.947341	7.61049	-16.5808	11.7915			7	0.959871	5.72233	-9.74394	12.2061
		6	0.904475	10.4361	-22.8168	15.7517			6	0.941621	7.55221	-10.8662	16.5873
		5	0.882325	11.4878	-25.0944	17.4622			5	0.921237	9.886	-10.8302	21.6589
		4	0.863884	11.9059	-25.6298	19.6145			4	0.886638	13.2238	-12.1358	28.5661
		3	0.810599	13.7834	-29.3792	23.5172			3	0.816498	18.228	-13.4241	38.5157
		2	0.748423	15.4542	-32.3976	27.547			2	0.72222	26.0977	-10.5231	51.9175
		1	0.620956	18.0453	-33.7492	36.8603			1	0.609982	34.1694	0.373838	60.678
	Speech function (12 items total)	12	1	0	0	0		Speech function (12 items total)	12	1	0	0	0
		11	0.997541	1.78724	-3.8613	2.89727			11	0.996591	1.7414	-2.96346	3.71436
		10	0.992399	3.09908	-6.59415	5.31358			10	0.990471	3.06311	-5.43151	6.43512
		9	0.986639	4.14008	-8.90832	6.82918			9	0.986043	3.82326	-5.76664	8.3587
		8	0.980975	4.98343	-10.754	8.12094			8	0.978057	5.08377	-6.99555	11.1905
		7	0.97403	5.85895	-12.738	9.19124			7	0.966444	6.6642	-7.32339	14.6014
		6	0.96364	6.83516	-14.7887	11.0045			6	0.952366	8.32269	-7.47954	17.9416
		5	0.950765	8.01729	-17.4649	12.4218			5	0.941325	9.6907	-8.0038	20.7186
		4	0.933057	9.32969	-20.3414	14.3702			4	0.922317	11.197	-8.10524	23.6143
		3	0.910049	10.6617	-23.0965	17.0605			3	0.897224	13.7029	-8.28345	28.3557
		2	0.835291	14.119	-30.5873	22.5873			2	0.841582	18.0673	-8.37529	36.4042
		1	0.745944	16.4605	-33.982	30.241			1	0.770375	24.2378	-4.70514	45.7954
	Social function (10 items total)	10	1	0	0	0		Social function (10 items total)	10	1	0	0	0
		9	0.998	1.39682	-2.88236	2.57125			9	0.998044	1.38155	-2.83765	2.56368
		8	0.995292	2.15613	-4.14294	4.32072			8	0.995431	2.12508	-4.04439	4.29096
		7	0.987862	3.44932	-7.19302	6.22413			7	0.988188	3.3989	-7.05287	6.19442
		6	0.983735	4.08303	-8.6062	7.19287			6	0.984276	4.00684	-8.40985	7.13131
		5	0.961287	6.28225	-13.5465	10.2931			5	0.961227	6.29416	-13.5665	10.3337
		4	0.952316	6.81175	-14.383	11.9475			4	0.951808	6.84299	-14.4053	12.0948
		3	0.934804	7.88923	-15.9172	15.0283			3	0.935766	7.84467	-15.78	15.0038
		2	0.887051	10.2309	-20.8917	19.1584			2	0.89142	10.0628	-20.4779	18.9437
		1	0.770487	14.0097	-27.2807	27.7519			1	0.793283	13.445	-25.7733	26.997
	Social function with imputed data (10 items total)	10	1	0	0	0		Social function with imputed data (10 items total)	10	1	0	0	0
		9	0.997948	1.37404	-2.82224	2.54355			9	0.99797	1.37199	-2.82331	2.53199
		8	0.994174	2.34579	-4.84171	4.30619			8	0.994055	2.37753	-4.91412	4.35389
		7	0.988249	3.33675	-7.07535	5.76934			7	0.98837	3.32	-7.0211	5.78301
		6	0.982927	4.05865	-8.56212	7.11403			6	0.983582	3.95776	-8.28572	7.06443
		5	0.962077	6.04446	-13.0457	9.82167			5	0.960795	6.16032	-13.2693	10.0985
		4	0.952485	6.65751	-14.1894	11.337			4	0.947874	6.96751	-14.8019	11.984
		3	0.936066	7.60267	-15.2431	14.571			3	0.929813	7.93796	-16.0209	15.0854
		2	0.88675	9.98989	-20.3514	18.7339			2	0.881117	10.1969	-20.8237	19.0534
		1	0.765027	13.7563	-26.6235	27.3558			1	0.787588	13.2733	-25.1279	26.8646
	RMSE: Root mean squared error; LoA: 95% limit of agreement							RMSE: Root mean squared error; LoA: 95% limit of agreement

## Sheet: Workshop voting results
	Sheet 6: Voting results from stopping rule workshop
	Scale	Assessment length (items)	Number of votes
	Face	3	1
		5	1
		6	7
		7	10
		9	1
	Jaw	4	2
		5	6
		6	9
		7	3
	Teeth	5	1
		6	15
		7	4
	School	3	1
		5	1
		7	12
		8	5
		9	1
	Psychological function	4	1
		5	3
		6	4
		8	11
		9	1
	Speech distress	6	1
		7	1
		8	6
		9	11
		10	1
	Speech function	5	1
		6	1
		8	12
		9	1
		10	4
		11	1
	Social function	6	2
		7	4
		8	13
		9	1
	Green cells indicate selected stopping rules
